# Supplementary material for: Heterogeneity of Melanoma Cell Responses to Sleep Apnea-Derived Plasma Exosomes and to Intermittent Hypoxia
Source: Cancers (Basel). 2021 Sep 24;13(19):4781. doi: 10.3390/cancers13194781 (PMC8508428; doi:10.3390/cancers13194781)
Supplement: Supplementary file 1 [file cancers-13-04781-s001.zip]

Archive with 11 entries (11 files):
- cancers-1385487-supplementary.pdf
- Table S2A-cellular component-1675-09-22-2021.xlsx
- Table S2B-biological process-1675-09-22-2021.xlsx
- Table S2C-molecular function-1675-09-22-2021.xlsx
- Table-S1A-cellular component-1424-09222021.xlsx
- Table-S1B-biological process-1424-09222021.xlsx
- Table-S1C-molecular funcrion-1424-09222021.xlsx
- Western blot figure 1.PNG
- Western blot figure 2.PNG
- Western blot figures.pptx
- Western blot figures2.pptx
