# Supplementary material for: Heterogeneity of Melanoma Cell Responses to Sleep Apnea-Derived Plasma Exosomes and to Intermittent Hypoxia
Source: Cancers (Basel). 2021 Sep 24;13(19):4781. doi: 10.3390/cancers13194781 (PMC8508428; doi:10.3390/cancers13194781)
Supplement: Supplementary file 1 [file cancers-13-04781-s001.zip › Table S2A-cellular component-1675-09-22-2021.xlsx]

## Sheet: Table S2A
Table S2A: List of most significant gene ontology including cellular component involved in 2,073 unique gene target predictions found in 8 miRNAs in 1675 cells exposed to IH compared normoxia.
	Cellular components ID	Term	%	P value	Benjamini
1	GO:0014069	GO:0014069~postsynaptic density	2.13082	2.19 x 19-6	0.001
2	GO:0099572	GO:0099572~postsynaptic specialization	2.13082	2.19 x 10-6	0.001
3	GO:0005634	GO:0005634~nucleus	42.1705	7.69- x 10-6	0.003
4	GO:0044309	GO:0044309~neuron spine	1.43707	1.25 x 10-5	0.003
5	GO:0043197	GO:0043197~dendritic spine	1.38751	2.52 x 10-5	0.004
6	GO:0097060	GO:0097060~synaptic membrane	2.67592	2.55 x 10-5	0.003
7	GO:0030424	GO:0030424~axon	3.56789	8.65 x 10-5	0.01
8	GO:0030425	GO:0030425~dendrite	3.86521	1.34 x 10-5	0.01
