# Supplementary material for: Heterogeneity of Melanoma Cell Responses to Sleep Apnea-Derived Plasma Exosomes and to Intermittent Hypoxia
Source: Cancers (Basel). 2021 Sep 24;13(19):4781. doi: 10.3390/cancers13194781 (PMC8508428; doi:10.3390/cancers13194781)
Supplement: Supplementary file 1 [file cancers-13-04781-s001.zip › Table S2B-biological process-1675-09-22-2021.xlsx]

## Sheet: Table S2B
Table S2B: List of most significant gene ontology including biological process involved in 2,073 unique gene target predictions found in 8 miRNAs in 1675 cells exposed to IH compared normoxia.
	Biological process ID	Biological process term	%	P value	Bonferroni
1	GO:0010468	regulation of gene expression	29.3855	1.40 x 10-15	7.04 x 10-12
2	GO:0051252	regulation of RNA metabolic process	25.8176	1.70 x 10-14	8.29 x 10-11
3	GO:0006355	regulation of transcription, DNA-templated	24.3806	1.84 x 10-12	9.02 x 10-9
4	GO:0006351	transcription, DNA-templated	24.2319	6.59 x 10-12	3.22 x 10-8
5	GO:2000112	regulation of cellular macromolecule biosynthetic process	26.4123	6.62 x 10-12	3.23 x 10-8
6	GO:2001141	regulation of RNA biosynthetic process	24.4301	7.90 x 10-12	3.78 x 10-8
7	GO:0010556	regulation of macromolecule biosynthetic process	26.9574	1.36 x 10-11	6.62 x 10-8
8	GO:0032774	RNA biosynthetic process	25.7681	2.32 x 10-11	1.13 x 10-7
9	GO:0007399	nervous system development	15.7086	4.03 x 10-11	1.97 x 10-7
10	GO:0016070	RNA metabolic process	29.2864	1.65 x 10-9	8.07 x 10-6
11	GO:0036211	protein modification process	24.6779	2.07 x 10-9	1.02 x 10-6
12	GO:0006464	cellular protein modification process	24.6779	2.07 x 10-9	1.01 x 10-5
13	GO:0034654	nucleobase-containing compound biosynthetic process	27.552	4.24 x 10-9	2.07 x 10-5
14	GO:0034645	cellular macromolecule biosynthetic process	31.1199	4.24 x 10-9	2.07 x 10-5
15	GO:0090304	nucleic acid metabolic process	31.4668	6.53 x 10-8	3.19 x 10-4
16	GO:0043549	regulation of kinase activity	6.09514	3.94 x 10-6	0.01
17	GO:0022008	neurogenesis	10.0595	5.10 10-6	0.02
18	GO:0048468	cell development	13.0327	7.29 x 10-6	0.03
19	GO:0010604	positive regulation of macromolecule metabolic process	18.0377	7.76 x 10-6	0.03
