# Supplementary material for: Heterogeneity of Melanoma Cell Responses to Sleep Apnea-Derived Plasma Exosomes and to Intermittent Hypoxia
Source: Cancers (Basel). 2021 Sep 24;13(19):4781. doi: 10.3390/cancers13194781 (PMC8508428; doi:10.3390/cancers13194781)
Supplement: Supplementary file 1 [file cancers-13-04781-s001.zip › Table S2C-molecular function-1675-09-22-2021.xlsx]

## Sheet: Table S2C
Table S2C: List of most of significant gene ontology including molecular function involved in 2,073 unique gene target predictions found in 8 miRNAs in 1675 cells exposed to IH compared normoxia.
Molecular function ID	Molecular function term	%	P value	Benjamini
GO:0000975	regulatory region DNA binding	7.18533	7.55 x 10-9	4.18 x 10-6
GO:0003690	double-stranded DNA binding	6.83845	8.49 x 10-9	2.35 x 10-6
GO:0043565	sequence-specific DNA binding	8.47374	4.15 x 10-8	7.67 x 10-6
GO:0004672	protein kinase activity	5.45094	7.98 x 10-7	1.11 x 10-4
GO:0001077	transcriptional activator activity	2.4777	3.05 x 10-6	3.38 x 10-4
