# Supplementary material for: Heterogeneity of Melanoma Cell Responses to Sleep Apnea-Derived Plasma Exosomes and to Intermittent Hypoxia
Source: Cancers (Basel). 2021 Sep 24;13(19):4781. doi: 10.3390/cancers13194781 (PMC8508428; doi:10.3390/cancers13194781)
Supplement: Supplementary file 1 [file cancers-13-04781-s001.zip › Table-S1A-cellular component-1424-09222021.xlsx]

## Sheet: Table S1A
Table S1A: List of most significant gene ontology related genes including cellular component involved in 8,172 unique gene target predictions found in 46 miRNAs in 1424 cells exposed to IH compared to normoxia.
	Cellular component ID	Term	%	P value	Benjamini
1	GO:0005654	nucleoplasm	17.6348	1.81 x 10-10	2.20 x 10-7
2	GO:0044428	nuclear part	22.9534	5.06 x 10-10	307 x 10-7
3	GO:0097060	synaptic membrane	2.05882	2.07 x 10-10	8.40 x 10-7
4	GO:0031981	nuclear lumen	20.7353	3.65 x 10-9	1.11 x 10-6
5	GO:0005634	nucleus	39.1299	1.46 x 10-8	1.51 x 10-6
6	GO:0000139	Golgi membrane	4.53431	4.25 x 10-8	8.60 x 10-6
7	GO:0098590	plasma membrane region	5.77206	1.84 x 10-6	2.79 x 10-4
8	GO:0005794	Golgi apparatus	8.82353	2.35 x 10-6	3.17 x 10-4
9	GO:0043229	intracellular organelle	64.9755	3.56 x 10-6	2.17 x 10-4
10	GO:0045211	postsynaptic membrane	1.50735	1.05 x 10-5	1.16 x 10-3
11	GO:0005737	cytoplasm	58.0515	1.77 x 10-5	1.16 x 10-3
12	GO:0044431	Golgi apparatus part	5.52696	2.18 x 10-5	1.89 x 10-3
13	GO:0043231	intracellular membrane-bounded organelle	59.3505	3.13 x10-5	2.16 x 10-4
14	GO:0098797	plasma membrane protein complex	3.33333	3.53 x 10-5	2.68 x 10-3
15	GO:0036464	cytoplasmic ribonucleoprotein granule	1.07843	4.64 x 10-5	0.002
16	GO:0030672	synaptic vesicle membrane	0.526961	6.54 x 10-5	0.003
17	GO:0099501	exocytic vesicle membrane	0.526961	6.54 x 10-5	0.003
18	GO:0070382	exocytic vesicle	1.02941	8.82 x 10-5	0.004
19	GO:0035770	ribonucleoprotein granule	1.12745	1.28 x 10-4	0.006
20	GO:0034702	ion channel complex	1.88725	1.68 x 10-4	0.008
21	GO:0016604	nuclear body	2.30392	2.32 x 10-4	0.01
22	GO:0015630	microtubule cytoskeleton	6.47059	2.71 x 10-4	0.01
23	GO:0033267	axon part	1.47059	2.99 x 10-4	0.01
24	GO:0000118	histone deacetylase complex	0.514706	3.05 x 10-4	0.01
25	GO:0044853	plasma membrane raft	0.637255	3.18 x 10-4	0.01
26	GO:0070603	SWI/SNF superfamily-type complex	0.588235	4.21 x 10-4	0.01
27	GO:0044451	nucleoplasm part	4.44853	4.43 x 10-4	0.01
28	GO:0098802	plasma membrane receptor complex	1.20098	5.17 x 10-4	0.01
29	GO:0090545	CHD-type complex	0.196078	5.29 x 10-4	0.01
30	GO:0016581	NuRD complex	0.196078	5.29 x 10-4	0.01
31	GO:0090568	nuclear transcriptional repressor complex	0.232843	5.97 x 10-4	0.02
32	GO:1902495	transmembrane transporter complex	2.05882	9.12 x 10-4	0.03
33	GO:0005802	trans-Golgi network	1.33578	9.26 x10-4	0.03
34	GO:0009898	cytoplasmic side of plasma membrane	1.10294	9.63 x 10-6	0.03
35	GO:0055037	recycling endosome	0.968137	1.01 x 10-3	0.03
36	GO:0008287	protein serine/threonine phosphatase complex	0.404412	1.25 x 10-3	0.03
37	GO:0070013	intracellular organelle lumen	23.7868	1.26 x 10-3	0.03
38	GO:0030658	transport vesicle membrane	1.07843	1.28 x 10-3	0.03
39	GO:0000932	cytoplasmic mRNA processing body	0.588235	1.44 x 10-3	0.04
40	GO:0030133	transport vesicle	2.16912	1.47 x 10-3	0.04
41	GO:0005829	cytosol	18.7868	1.79 x 10-3	0.04
42	GO:0048471	perinuclear region of cytoplasm	3.81127	1.89 x 10-3	0.04
