# Supplementary material for: Heterogeneity of Melanoma Cell Responses to Sleep Apnea-Derived Plasma Exosomes and to Intermittent Hypoxia
Source: Cancers (Basel). 2021 Sep 24;13(19):4781. doi: 10.3390/cancers13194781 (PMC8508428; doi:10.3390/cancers13194781)
Supplement: Supplementary file 1 [file cancers-13-04781-s001.zip › Table-S1B-biological process-1424-09222021.xlsx]

## Sheet: Table S1B
Table S1B: List of most significant gene ontology including biological process involved in 8,172 unique gene target predictions found in 46 miRNAs in 1424 cells exposed to IH compared to normoxia.
	Biological process ID	Biological process term	%	P value	Benjamin
1	GO:0007399	nervous system development	13.6642	2.39 x 10-23	1.80 x 10-19
2	GO:0036211	protein modification process	22.598	3.50 x 10-22	1.31 x 10-19
3	GO:0006464	cellular protein modification process	22.598	3.50 x 10-22	1.31 x 10-18
4	GO:0048468	cell development	12.3529	1.79 x 10-22	4.78 x 10-17
5	GO:2000112	regulation of cellular macromolecule biosynthetic process	23.2108	1.82 x 10-18	3.43 x 10-15
6	GO:0030182	neuron differentiation	8.01471	3.54 x 10-18	3.52 x 10-15
7	GO:0051252	regulation of RNA metabolic process	21.9118	1.29 x 10-17	1.21 x 10-14
8	GO:0022008	neurogenesis	9.21569	1.46 x 10-16	9.26 x 10-14
9	GO:0006355	regulation of transcription, DNA-templated	20.8946	3.28 x 10-15	2.50 x 10-12
10	GO:0007417	central nervous system development	6.0049	5.29 x 10-15	3.64 x 10-12
11	GO:0010604	positive regulation of macromolecule metabolic process	16.8382	9.34 x 10-15	5.84 x 10-12
12	GO:0045935	positive regulation of compound metabolic process	10.2696	9.99 x 10-15	5.77 x 10-12
13	GO:2001141	regulation of RNA biosynthetic process	21.0662	1.02 x 10-14	5.48 x 10-12
14	GO:0045893	positive regulation of transcription, DNA-templated	8.51716	1.92 x 10-14	9.56 x 10-12
15	GO:0048666	neuron development	6.32353	2.30 x 10-14	1.08 x 10-11
16	GO:0051254	positive regulation of RNA metabolic process	8.87255	3.39 x 10-14	1.50 x 10-11
17	GO:0035556	intracellular signal transduction	15.7108	3.53 x 10-14	1.47 x 10-11
18	GO:0010557	positive regulation of macromolecule biosynthetic process	9.87745	5.46 x 10-14	2.16 x 10-11
19	GO:0006351	transcription, DNA-templated	20.7353	1.84 x 10-13	6.90 x 10-11
20	GO:0009887	organ morphogenesis	6.42157	2.28 x 10-13	8.14 x 10-11
21	GO:1902680	positive regulation of RNA biosynthetic process	8.54167	4.11 x 10-13	1.40 x 10-10
22	GO:0016569	covalent chromatin modification	3.82353	5.44 x 10-13	1.18 x 10-10
23	GO:0010628	positive regulation of gene expression	10.3186	8.24 x 10-13	2.58 x 10-10
24	GO:0000902	cell morphogenesis	7.78186	1.34 x 10-13	4.04 x 10-10
25	GO:0031175	neuron projection development	5.36765	1.56 x 10-12	4.52 x 10-10
26	GO:0031328	positive regulation of cellular biosynthetic process	10.4902	2.19 x 10-12	6.10 x10-10
27	GO:0007420	brain development	4.58333	2.63 x 10-12	6.77 x 10-10
28	GO:0048513	animal organ development	18.0637	3.67 x 10-12	9.50 x 10-10
29	GO:0032990	cell part morphogenesis	5.30637	1.90 x 10-11	4.75 x 10-9
30	GO:0048858	cell projection morphogenesis	5.18382	2.56 x 10-11	6.21 x 10-9
31	GO:0032774	RNA biosynthetic process	22.0833	3.60 x 10-11	8.44 x 10-9
32	GO:0050804	modulation of synaptic transmission	2.09559	6.79 x 10-11	1.54 x 10-8
33	GO:0090304	nucleic acid metabolic process	28.6275	6.79 x 10-11	1.56 x 10-8
34	GO:0007167	enzyme linked receptor protein signaling	6.05392	6.92 x 10-11	1.49 x 10-8
35	GO:0009966	regulation of signal transduction	15.7721	9.31 x 10-11	1.94 x 10-8
36	GO:0048812	neuron projection morphogenesis	3.67647	9.62 x 10-11	1.95 x 10-8
37	GO:0034645	cellular macromolecule biosynthetic process	27.8309	1.22 x 10-10	1.98 x 10-8
38	GO:0000904	cell morphogenesis involved in differentiation	4.87745	2.21 x 10-10	4.08 x 10-8
39	GO:2000113	negative regulation of cellular macromolecule	8.08824	2.55 x 10-10	4.79 x 10-8
40	GO:0051960	regulation of nervous system development	4.96324	2.68 x 10-10	4.90 x 10-8
41	GO:0050767	regulation of neurogenesis	4.46078	2.92 x 10-10	5.22 x 10-8
42	GO:0072358	cardiovascular system development	5.94363	5.59 x 10-10	9.77 x 10-8
43	GO:0072359	circulatory system development	5.94363	5.59 x 10-10	9.77 x 10-8
44	GO:0016358	dendrite development	1.4951	5.92 x 10-10	1.01 x 10-7
45	GO:0010558	negative regulation of macromolecule biosynthetic process	8.55392	1.22 x 10-9	2.04 x 10-7
46	GO:0034654	nucleobase-containing compound biosynthetic process	24.277	1.23 x 10-9	2.05 x 10-7
47	GO:0045664	regulation of neuron differentiation	3.71324	1.58 x 10-9	2.53 x 10-7
48	GO:0031327	negative regulation of cellular biosynthetic process	8.8848	1.62 x 10-9	2.53 x 10-7
