# Supplementary material for: Heterogeneity of Melanoma Cell Responses to Sleep Apnea-Derived Plasma Exosomes and to Intermittent Hypoxia
Source: Cancers (Basel). 2021 Sep 24;13(19):4781. doi: 10.3390/cancers13194781 (PMC8508428; doi:10.3390/cancers13194781)
Supplement: Supplementary file 1 [file cancers-13-04781-s001.zip › Table-S1C-molecular funcrion-1424-09222021.xlsx]

## Sheet: Table S1C
Table S1C: List of most significant gene ontology including molecular function involved in 8,172 unique target gene predictions found in 46 miRNAs in 1424 cells exposed to IH compared to normoxia.
	Molecular function ID	Molecular function term	%	P value	Benjamini
1	GO:0000975	regulatory region DNA binding	5.61275	1.44 x 10-12	1.55 x 10-9
2	GO:0003690	double-stranded DNA binding	5.30637	2.31 x 10-12	1.24 x 10-9
3	GO:0032555	purine ribonucleotide binding	11.2745	3.06 x 10-11	8.24 x 10-9
4	GO:0004672	protein kinase activity	4.35049	3.86 x 10-11	9.31 x 10-9
5	GO:0017076	purine nucleotide binding	11.3235	5.67 x 10-11	1.02 x 10-9
6	GO:0032550	purine ribonucleoside binding	11.0662	5.69 x 10-11	8.76 x 10-9
7	GO:0032553	ribonucleotide binding	11.3235	8.76 x 10-11	1.18 x 10-8
8	GO:0032559	adenyl ribonucleotide binding	9.26471	2.22 x 10-10	2.66 x 10-8
9	GO:0030554	adenyl nucleotide binding	9.31373	3.08 x 10-10	3.32 x 10-8
10	GO:0005524	ATP binding	9.04412	4.17 x 10-10	4.08 x 10-8
11	GO:0043565	sequence-specific DNA binding	6.70343	1.14 x 10-9	1.03 x 10-7
12	GO:0061630	ubiquitin protein ligase activity	1.42157	2.76 x 10-6	2.29 x 10-4
13	GO:0031267	small GTPase binding	1.97304	3.65 x 10-6	2.81 x 10-4
14	GO:0031625	ubiquitin protein ligase binding	1.94853	3.80 x 10-6	2.73 x 10-4
15	GO:0019901	protein kinase binding	3.30882	1.94 x 10-5	0.001
16	GO:0035004	phosphatidylinositol 3-kinase activity	0.57598	7.75 x 10-5	0.003
17	GO:0052813	phosphatidylinositol bisphosphate kinase activity	0.526961	1.78 x 10-4	0.01
18	GO:0000287	magnesium ion binding	1.36029	3.20 x 10-4	0.01
19	GO:0008017	microtubule binding	1.44608	3.42 x 10-4	0.01
20	GO:0046914	transition metal ion binding	8.05147	3.57 x 10-4	0.01
21	GO:0008066	glutamate receptor activity	0.257353	7.60 x 10-4	0.03
22	GO:0052742	phosphatidylinositol kinase activity	0.416667	8.33 x 10-4	0.03
